# Supplementary material for: Development and formative evaluation of the e-Health Implementation Toolkit (e-HIT)
Source: BMC Med Inform Decis Mak. 2010 Oct 18;10:61. doi: 10.1186/1472-6947-10-61 (PMC2967499; doi:10.1186/1472-6947-10-61)
Supplement: Additional file 1 — The e-HIT. http://www.ucl.ac.uk/pcph/research/ehealth/documents/e-HIT.xls. Downloadable excel spread sheet of e-HIT. [file 1472-6947-10-61-S1.XLS]

## Sheet: Start
e-Health Implementation Toolkit (e-HIT)
A guide for Senior Managers to Implementing e-Health initiatives in the NHS
		Elizabeth Murray
		Carl May
		Frances Mair

## Sheet: Further Info
	Empirical and Theoretical Basis and sources of further information.
	In 2006 the Service Delivery and Organisation (SDO) stream of the National Institute for Health Research (NIHR) funded a two-year research project to identify the barriers and facilitators to implementation of e-Health initiatives within the NHS. This e-Health Implementation Toolkit is a product of this research project.
	There were four Work Packages (WP) to the project. Our first task, addressed in Work Package 1 (WP1) was to identify and summarise all the existing literature on e-Health implementation. In order to do this, we undertook a review of reviews, using systematic review methods to identify all existing reviews addressing this subject. We subsequently synthesised the findings of the reviews, and provid…
	Two of the other work packages (WP2 and WP4) used qualitative methods to explore health professional (WP2) and implementer (WP4) views on barriers and facilitators to implementing e-Health initiatives within the NHS. The data from WP4 were particularly pertinent to developing this e-HIT, and were also used in completing the case studies.
	The entire project was informed by May’s Normalisation Process Model (NPM). This is a sociological theory which describes why certain e-Health technologies “normalise” and become part of every day routine practice, and others do not. It proposes that there are four constructs which determine normalisation, and these are interactional workability (the impact of the new technology on the interactio…
	http://www.biomedcentral.com/1472-6963/6/86
	http://www.biomedcentral.com/1472-6963/7/148
	Readers who are interested in learning more about the empirical basis to the e-HIT are directed to the report of the research project, located on the SDO website (insert link when available). The following publications in peer reviewed journals report specific components of the overall project:
	Mair F, May C, Murray E, Finch T, O'Donnell C, Anderson G et al…
	Understanding the implementation and integration of e-Health Services. Report for the NHS Service
	and Delivery R&D Organisation (NCCSDO). 2009. London, SDO.
	http://www.sdo.nihr.ac.uk/files/project/135-final-report.pdf

## Sheet: Case Studies
	Case Studies
	Three case studies have been prepared using the e-HIT. You can download these case studies from the internet using the links below.
	Choose and Book
	We studied Choose and Book in an early adopter site, consisting of one hospital and one PCT that referred to that hospital.
		Download the Choose and Book Case Study
	Community Nursing Information System
	We studied a Community Nursing Information System (CNIS) in one Health Board in Scotland. The CNIS was designed to provide an electronic patient record system for District Nurses to enable them to record and deliver information to support the delivery of care to patients, and to interface with and share information with associated agencies, particularly Social Services. A web-based electronic sys…
		Download the CNIS Case Study
	Picture Archiving and Communication System (PACS)
	The final case study looks at the implementation of the Picture Archiving and Communication System (PACS) in a Foundation Trust hospital. PACS is a system that allows digital recording of X-Rays and other images, which means the images can be transferred electronically, and hence shared between different clinicians in different places.
		Download the PACS Case Study

## Sheet: Context1
Policy
National policy	This intervention is completely at odds with current or planned national policy.			This intervention is entirely compatible with current and planned national policy.
		5
	Add the reasons for your score and accompanying evidence here
	This intervention will hinder the achievement of nationally directed priorities or targets.			This intervention will enable the achievement of nationally directed priorities or targets.
		5
	Add the reasons for your score and accompanying evidence here
Local policy	This intervention is completely at odds with current or planned local policies.			This intervention is entirely compatible with all current and planned local policies.
		5
	Add the reasons for your score and accompanying evidence here

## Sheet: Context2
Culture
Local culture	The organisational culture is reluctant to adopt e-Health initiatives and dreads change.			The organisational culture welcomes e-Health initiatives and embraces change.
		5
	Add the reasons for your score and accompanying evidence here
	The multiple staff groups likely to be involved in implementing the e-Health initiative have poor working relationships and poor communication with no history of problem solving and co-operation.			The multiple staff groups likely to be involved in implementing the e-Health initiative have good working relationships and good communication with a history of problem solving and co-operation.
		5
	Add the reasons for your score and accompanying evidence here
	There is no local sponsor, or the local sponsor is not well respected, or is likely to devote insufficient time and energy to promoting the implementation.			The intervention is strongly supported by a well-respected local sponsor who will provide the time and energy needed to promote the implementation.
		5
	Add the reasons for your score and accompanying evidence here
	There are particular opinion leaders within the organisation who are likely to oppose implementation of this e-Health initiative.			There are particular opinion leaders within the organisation who are likely to support the implementation of this e-Health initiative.
		5
	Add the reasons for your score and accompanying evidence here

## Sheet: Context3
Resources and risk
Resources	The organisation is under resourced, and cannot fully meet the costs and additional workload resulting from the implementation of this e-health initiative, including e.g. training, on-going support, contingencies, publicity.			The organisation is well resourced, and can fully meet the costs and additional workload resulting from the implementation of this e-health initiative, including e.g. training, on-going support, contingencies, publicity.
		5
	Add the reasons for your score and accompanying evidence here
	The e-Health initiative is likely to disrupt the existing allocation of resources or the formal or informal norms by which they are allocated.			The e-Health initiative will make no change to existing allocation of resources or the formal or informal norms governing allocation of resources.
		5
	Add the reasons for your score and accompanying evidence here
Risk	The proposed intervention is completely at odds with the organisation’s existing risk management policies.			The proposed intervention is entirely compatible with the organisation’s existing risk management policies.
		5
	Add the reasons for your score and accompanying evidence here

## Sheet: Intervention
Intervention
Impact on clinical practice	The e-Health initiative will disrupt health professional – patient interactions. E.g. it will make them slower, or introduce tasks inappropriate to the encounter.			The e-Health initiative will facilitate health professional – patient interactions. E.g. it improves communication within consultations, or enables faster completion of the key objectives of health care interactions.
		5
	Add the reasons for your score and accompanying evidence here
	There are serious concerns about the reliability, security and confidentiality of the intervention.			The intervention is entirely credible in terms of security, confidentiality and reliability.
		5
	Add the reasons for your score and accompanying evidence here
Ease of use of the system	The e-Health initiative is difficult to use, or does not do what it’s supposed to do.			The e-Health initiative is easy to use and fit for purpose.
		5
	Add the reasons for your score and accompanying evidence here
Effectiveness and cost-effectiveness	The e-Health initiative has not been evaluated nor demonstrated to improve health care in a cost-effective manner.			The e-Health initiative has been well evaluated and has been demonstrated to improve health care in a cost-effective manner.
		5
	Add the reasons for your score and accompanying evidence here

## Sheet: Workforce
Workflow and training
Impact on work and workflow	There is likely to be a period of considerable increased workload during the implementation.			There is unlikely to be any period of increased workload during the implementation.
		5
	Add the reasons for your score and accompanying evidence here
	The intervention will disrupt existing work patterns and make them less efficient.			The intervention will increase the efficiency of current work patterns.
		5
	Add the reasons for your score and accompanying evidence here
	The intervention will substantially disrupt current divisions of labour between staff groups.			The intervention is completely compatible with current divisions of labour.
		5
	Add the reasons for your score and accompanying evidence here
Education and training	All staff who will use the proposed initiative will need very substantial training prior to use.			No training will be needed by any staff group prior to implementation of the initiative.
		5
	Add the reasons for your score and accompanying evidence here

## Sheet: Workforce2
Relationships
Relationships between different professional groups	The proposed intervention will substantially disrupt existing power relationships between different staff groups.			The proposed intervention is entirely compatible with existing power relationships between different staff groups.
		5
	Add the reasons for your score and accompanying evidence here
	The intervention will undermine confidence about each other’s expertise and performance between different professional groups.			The intervention will enhance confidence about each other’s expertise and performance between different professional groups.
		5
	Add the reasons for your score and accompanying evidence here
	Responsibility and accountability are not aligned, i.e. different staff groups have responsibility for how the intervention is used, and accountability for the outcome of the intervention.			Responsibility and accountability are fully aligned i.e. one staff group is both responsible for how the intervention is used and accountable for the outcome of the intervention.
		5
	Add the reasons for your score and accompanying evidence here

## Sheet: Scores
Summary of Topic Scores
Context	0.5
The intervention	0.5
The workforce	0.5
Context
National policy	Compatibility with current and planned national policy	5
	Enabling the achievement of national priorities or targets	5
Local policy	Compatibility with current and planned local policy	5
Local culture	Welcoming e-health / embracing change	5
	Good working relationships	5
	Supported by a well-respected local sponsor	5
	Supported by opinion leaders	5
Resources	Well resourced	5
	Minimal impact on resource allocation	5
Risk	Compatibility with existing risk management policies	5
		50
The Intervention
Impact on clinical practice	Facilitation of health professional - patient interactions	5
	Security, confidentiality and reliability	5
Ease of use of the system		5
Effectiveness and cost-effectiveness		5
		20
The workforce - people and work patterns
Impact on work and workflow	Not increasing staff workloads	5
	Increasing efficiency of work patterns	5
	Compatibility with divisions of labour	5
Education and training	Minimal training needed	5
Relationships between different professional groups	Compatibility with existing power relationships	5
	Enhancing confidence between groups	5
	Alignment of responsibility and accountability	5
		35
Summary
Context	0.5
The intervention	0.5
The workforce	0.5

[truncated: 2 more sheets: Comments, Issues]
